# Supplementary material for: Chronic Pain in Spanish Physiotherapy Practice: Treatment Challenges and Opportunities in Diverse Healthcare Settings—A Qualitative Study
Source: Clin Pract. 2024 Oct 10;14(5):2089–104. doi: 10.3390/clinpract14050165 (PMC11505835; doi:10.3390/clinpract14050165)
Supplement: Supplementary file 1 [file clinpract-14-00165-s001.zip]

Archive with 2 entries (2 files):
- Supplementary File S1. Semi-structured interview.pdf
- Supplementary Table S1. Interrelations themes_quotes.pdf
